# Supplementary material for: Theoretical Prediction of the Complex P-Glycoprotein Substrate Efflux Based on the Novel Hierarchical Support Vector Regression Scheme
Source: Molecules. 2018 Jul 22;23(7):1820. doi: 10.3390/molecules23071820 (PMC6100076; doi:10.3390/molecules23071820)
Supplement: Supplementary file 1 [file molecules-23-01820-s001.zip]

Archive with 2 entries (2 files):
- molecules-332763-supplementary figures.pdf
- molecules-332763-Supplementary Tables-revised-original.xls
